# Supplementary material for: The novel functional nucleic acid iRed effectively regulates target genes following cytoplasmic delivery by faint electric treatment
Source: Sci Technol Adv Mater. 2016 Sep 16;17(1):554–62. doi: 10.1080/14686996.2016.1221726 (PMC5111564; doi:10.1080/14686996.2016.1221726)
Supplement: suppl_data.zip [file tsta_a_1221726_sm2163.zip]

Archive with 5 entries (4 files):
- suppl_data/supple figure1.tif
- suppl_data/supple figure2.tif
- suppl_data/supple figure3.tif
- suppl_data/supple figure4.tif
- suppl_data/
